# Supplementary material for: Elucidating the role of RBM5 in osteoclastogenesis: a novel potential therapeutic target for osteoporosis
Source: BMC Musculoskelet Disord. 2023 Nov 29;24:921. doi: 10.1186/s12891-023-07002-8 (PMC10688468; doi:10.1186/s12891-023-07002-8)
Supplement: Supplementary file 1 — Additional file 1: Table S1. The primers used for RT-qPCR analysis. [file 12891_2023_7002_MOESM1_ESM.xlsx]

## Sheet: Table S1
Table S1. The primers used for RT-qPCR analysis.
Index	primers	sequences
1	RANK-F	CACTGGAACTCAGACTGCGA
	RANK-R	TTGTTGAGCTGCAAGGGATG
2	CSF2-F	TCCTTCAAGAAGCTAACATGTG
	CSF2-R	CTTGAGTTTGGTGAAATTGCC
3	TNFR1-F	GCTGTTGCCCCTGGTTATCT
	TNFR1-R	ATGGAGTAGACTTCGGGCCT
4	ACP5-F	GTGTGGGCTATGTGCTGAGT
	ACP5-R	GTTAGCGGACAAGCAGGACT
5	OSCAR-F	GTCCTGTCGCTGATACTCCAG
	OSCAR-R	TCTGGGGAGCTGATCCGTTA
6	CTSK-F	GCTGTGGAGGCGGCTATATG
	CTSK-R	AGAGTCAATGCCTCCGTTCTG
7	NFATc1-F	TCAGAATGAGGCTGGATAA
	NFATc1-R	CGCTACATCACTGAACCTC
8	p38α-F	GATTCTGGATTTTGGGCTGGCTCG
	p38α-R	ATCTTCTCCAGTAGGTCGACAGCC
